# Supplementary material for: How Healthy Are Non-Traditional Dietary Proteins? The Effect of Diverse Protein Foods on Biomarkers of Human Health
Source: Foods. 2022 Feb 11;11(4):528. doi: 10.3390/foods11040528 (PMC8871094; doi:10.3390/foods11040528)
Supplement: Supplementary file 1 [file foods-11-00528-s001.zip]

Archive with 1 entries (1 files):
- foods-1549600-supplementary.pdf
